# Supplementary material for: Trichophyton indotineae Erg1Ala448Thr Strain Expressed Constitutively High Levels of Sterol 14-α Demethylase Erg11B mRNA, While Transporter MDR3 and Erg11A mRNA Expression Was Induced After Addition of Short Chain Azoles
Source: J Fungi (Basel). 2024 Oct 22;10(11):731. doi: 10.3390/jof10110731 (PMC11595479; doi:10.3390/jof10110731)
Supplement: Supplementary file 1 [file jof-10-00731-s001.zip]

Archive with 1 entries (1 files):
- jof-3218962-supplementary.pdf
